# Supplementary material for: Valorization of Sugarcane Bagasse for Co-Production of Poly(3-hydroxybutyrate) and Bacteriocin Using Bacillus cereus Strain S356
Source: Polymers (Basel). 2024 Jul 15;16(14):2015. doi: 10.3390/polym16142015 (PMC11281070; doi:10.3390/polym16142015)
Supplement: Supplementary file 1 [file polymers-16-02015-s001.zip]

Archive with 1 entries (1 files):
- polymers-3038137-SI.pdf
